# Supplementary material for: Kimboza, a Small Lowland Forest With an Outstanding Herpetofauna Diversity in East Africa
Source: Ecol Evol. 2024 Oct 11;14(10):e70406. doi: 10.1002/ece3.70406 (PMC11470088; doi:10.1002/ece3.70406)
Supplement: Supplementary file 1 — Table S1. Checklist of amphibians and reptiles of Kimboza Forest Reserve. Note: EAM = Eastern Arc Mountains * = Tanzanian Endemic, ** = East African Endemic, § = VU, † = EN, ¤ = CR, ¥ = DD. [file ECE3-14-e70406-s002.xlsx]

## Sheet: Kimboza_herp_checklist
Checklist of amphibians and reptiles of Kimboza Forest Reserve. Note: EAM= Eastern Arc Mountains *= TZ Endemic, ** = EA Endemic, § =VU, †EN, ¤CR, ¥DD
Species	Survey												Coment
	1983	1994	2011	2012	2017	2020	2023	Vertnet (1971 -1994)	Inaturalist (2011 - Jan 2024). Contributed by Martin Grimm, eleonorev, donchelu, rachelyang10, Ardgard Essau, Bahati (Julian), Oliver Drescher, Matthieu Berroneau, Brian Audla, Bobby Bok, Emmanuel Van Heygen	Habitat	% BLAST match	GenBank Sequence accession numbers
AMPHIBIA
Arthroleptidae
Arthroleptis affinis*				x		x			x	Forest, EAM
Arthroleptis stenodactylus	x	x	x		x	x	x	x	x	wide range			Identified as Arthroleptis affinis by Kamungu 2018, Mbije 2021; Mbije and Kamungu 2021 (Kamungu 2018 page 34 )
Arthroleptis xenodactyloides	x	x	x	x	x	x	x		x	wide range	99.82% 16S	PQ280309	Lambert (1985) and Vertnet database indicate it as A. sylvaticus which is not found in Tanzania and used to be considered a synonym of Arthroleptis xenodactylus by Loveridge, 1957
Leptopelis argenteus						x	x			Woded Savanna, Forest edge
Leptopelis flavomaculatus			x	x	x	x	x		x	Forest
Leptopelis grandiceps*§				x	x	x	x	x	x	Forest, EAM			Identified as L. uluguruensis by Kamungu 2018, Mbije 2021; Mbije and Kamungu 2021( Kamungu 2018 page 35)
Brevicipitidae
Callulina cf. kreffti*						x				Forest, EAM	96.05% 16S	PQ280310
Bufonidae
Mertensophryne micranotis**						x	x		x	Coastal Forest and Woodland	99.47% 16S	PQ280314
Nectophrynoides tornieri*		x			x	x	x		x	Forest, EAM	98.94% 16S	PQ280311
Sclerophrys gutturalis						x	x		x	wide range
Hemisotidae
Hemisus marmoratus						x			x	wide range
Hyperoliidae
Afrixalus delicatus		x				x			x	wide range along the coast
Afrixalus fornasini						x				Coastal Wooded Savanna and grassland
Afrixalus stuhlmanni*				x	x	x	x		x	Coastal Savanna and grassland
Afrixalus cf uluguruensis*§					x	x	x		x	Forest, EAAM and southern highlands	97.5% 16S	PQ280312;PQ280313
Hylambates maculatus						x			x	Coastal Wooded Savanna
Hyperolius mitchelli				x	x	x				Forest
Hyperolius cf nasutus							x			0
Hyperolius tuberilinguis						x				Caostal Savanna and woodland
Kassina senegalensis						x				wide range
Phrynobatrachidae
Phrynobatrachus acridoides	x	x		x		x	x	x	x	Savanna and woodland
Phrynobatrachus mababiensis	x				x	x	x		x	Savanna and woodland			Identified as P. acridoides by Kamungu 2018, Mbije 2021; Mbije and Kamungu 2021 (Kamungu 2018 page 35 ).
Phrynobatrachus natalensis					x	x			x	wide range			Records of P. parvulus by Lambert 1983 were assigned to this species
Pipidae
Xenopus victorianus	x	x	x	x		x	x	x	x	wide range
Ptychadenidae
Ptychadena anchietae			x	x	x	x	x	x	x	wide range
Ptychadena oxyrhynchus	x					x			x	wide range
Pyxicephalidae
Amietia tenuoplicata**						x	x		x	wide range	100% 16S	PQ280315
Rhacophoridae
Chiromantis xerampelina				x	x	x			x	Wooded Savanna
Herpelidae
Boulengerula uluguruensis*						x		x		Forest	100% 16S	PQ280316;PQ280317
REPTILIA
Agamidae
Agama montana*§				x					x	Forest, EAM and Coastal
Agama mossambica	x	x				x		x		Savanna and woodland			Records of Agama agama ufipae (Now Agama dodomae) by Bayliss ( 1994) are assigned to this species. Agama dodomae is not supported by current distribution maps
Chamaeleonidae
Chamaeleo dilepis		x				x				wide range
Kinyongia magomberae*†		x				x			x	Forest, EAM	0.991	PQ280318	A range extention of more than 120km. Previously identified as Kinyongia oxyrhina by Bayliss (1994). Kinyongia oxyrhina is restricted in montane forests of the Eastern Arc Mountains
Rieppeleon brevicaudatus		x	x	x		x	x	x	x	Forest, EAM and Coastal
Trioceros melleri						x				Coastal Savanna and woodland
Cordylidae
Cordylus tropidosternum								x		wide range, EAM and Coastal
Gekkonidae
Ancylodactylus barbouri*		x		x		x	x	x	x	Forest
Hemidactylus platycephalus	x	x	x	x		x	x	x	x
Hemidactylus mabouia						x	x		x	wide range
Hemidactylus angulatus		x				x				wide range
Lygodactylus capensis									x	wide range
Lygodactylus picturatus						x	x	x	x	wide range along the Coast			Appears as L. luteopicturatus in all previous records.
Lygodactylus scheffleri uluguruensis¥						x	x	x	x	Forest
Lygodactylus williamsi*¤	x	x				x	x	x	x	Forest
Gerrhosauridae
Broadleysaurus major						x			x	wide range
Gerrhosaurus flavigularis						x				wide range
Lacertidae
Holaspis laevis	x	x				x		x	x	Coastal Forests			Recorded previously as Holapsis guntheri laevis or Holaspis guentheri in the forest reserve.
Scincidae
Melanoseps loveridgei						x				wide range
Trachylepis boulengeri						x				wide range			Range extension. The closest locatity was ~ 90 km south (south of Rufiji River) and there is a single isolated locality ~ 110km to the North (in near Pangani). The species might be more widely distruibuted along the coast as JVL recently recorded it to the vicinity of Dar es Salaam as well.
Trachylepis maculilabris	x					x	x	x		wide range
Trachylepis striata	x					x			x	wide range
Trachylepis varia		x	x			x				wide range
Varanidae
Varanus niloticus	x	x				x				wide range
Atractaspididae
Aparallactus cf. guentheri		x				x			x	wide range along the coast	96.6% CYTB	PQ280319
Atractaspis bibronii						x				wide range
Colubridae
Crotaphopeltis hotamboeia						x				wide range
Crotaphopeltis tornieri				x		x			x	Forest
Dasypeltis medici						x				wide range, EAM and Coastal
Dipsadoboa flavida						x	x			wide range along the Coast
Philothamnus hoplogaster						x				wide range
Philothamnus macrops						x				Forest			Range extension. The closest was Nguru Mountains ~100km north. The species is likely to be widely distributed to the Uluguru Mountains
Philothamnus punctatus						x			x	wide range
Telescopus semiannulatus		x								wide range
Thelotornis usambaricus§						x	x		x	wide range
Natriciteres olivacea		x				x			x	wide range
Elapidae
Dendroaspis angusticeps		x				x		x	x	wide range along the coast
Dendroaspis polylepis		x	x							wide range
Naja mossambica		x								wide range
Naja nigricollis						x				wide range
Elapsoidea nigra*						x				Forest
Lamprophiidae
Lycophidion meleagre			x							wide range, EAM and Coastal
Lycophidion depressirostre		x				x			x	wide range
Prosymnidae
Prosymna stuhlmanni		x				x			x	wide range
Psammophiidae
Hemirhagerrhis nototaenia						x				wide range
Pythonidae
Python sebae						x	x			wide range
Viperidae
Bitis gabonica§						x				Forest
Causus defilippii						x				wide range
