# Supplementary material for: Kimboza, a Small Lowland Forest With an Outstanding Herpetofauna Diversity in East Africa
Source: Ecol Evol. 2024 Oct 11;14(10):e70406. doi: 10.1002/ece3.70406 (PMC11470088; doi:10.1002/ece3.70406)
Supplement: Supplementary file 2 — Table S2. Forest area, bibliography and checklist of amphibians and reptiles of Eastern Arc Mountains and Coastal forests of Mainland Tanzania. [file ECE3-14-e70406-s001.xlsx]

## Sheet: Amphibians per forest
SN	Family	Species	Kimboza	Zaraninge	Weme	Kichi hills	Kiwengoma	Mchungu	Mbarawala	Ruawa	Rondo	Mkwaja	Tongwe	Pangani Falls	Gendagenda	Ruvu North	Ruvu South	Pugu-kazim	Vikindu	Namakutwa-Nyamuete	Tong'omba	Chitoa	Litipo	Namatimbili	Mitundumbea	Matapwa	Pande	Taita	North Pare	South Pare	West Usambara	East Usambara	Nguu	Nguru	Uluguru	Ukaguru	Rubeho	Malundwe	Mahenge	Udzungwa
1	Arthroleptidae	Arthroleptis affinis	1								1							1														1	1	1	1		1	1		1
2	Arthroleptidae	Arthroleptis anotis																												1
3	Arthroleptidae	Arthroleptis fichika																											1	1	1
4	Arthroleptidae	Arthroleptis kidogo																																1
5	Arthroleptidae	Arthroleptis nguruensis																																1
6	Arthroleptidae	Arthroleptis nikeae																																			1
7	Arthroleptidae	Arthroleptis reichei																																					1	1
8	Arthroleptidae	Arthroleptis stenodactylus	1	1	1	1	1	1	1	1	1	1		1	1		1	1	1	1	1	1	1	1	1	1				1	1	1	1	1	1	1		1	1	1
9	Arthroleptidae	Arthroleptis stridens																														1
10	Arthroleptidae	Arthroleptis tanneri																													1
11	Arthroleptidae	Arthroleptis xenodactyloides	1	1		1	1			1	1				1			1	1	1	1	1	1	1				1		1	1	1	1	1	1	1	1	1	1	1
12	Arthroleptidae	Arthroleptis xenodactylus																														1		1	1					1
13	Arthroleptidae	Leptopelis argenteus	1	1						1	1					1		1		1			1												1					1
14	Arthroleptidae	Leptopelis flavomaculatus	1	1			1								1			1		1	1		1	1					1		1	1	1	1	1				1	1
15	Arthroleptidae	Leptopelis grandiceps	1																													1	1	1	1	1				1
16	Arthroleptidae	Leptopelis parkeri																												1	1	1		1	1					1
17	Arthroleptidae	Leptopelis uluguruensis																														1	1	1	1			1	1	1
18	Arthroleptidae	Leptopelis vermiculatus																													1	1	1	1		1			1	1
19	Brevicipitidae	Breviceps fichus																													1									1
20	Brevicipitidae	Breviceps mossambicus			1	1	1				1							1		1				1								1			1				1	1
21	Brevicipitidae	Callulina dawida																										1
22	Brevicipitidae	Callulina hanseni																																1
23	Brevicipitidae	Callulina kanga																																1
24	Brevicipitidae	Callulina kisiwamsitu																													1
25	Brevicipitidae	Callulina kreffti	1																													1	1	1	1	1	1		1	1
26	Brevicipitidae	Callulina laphami																											1
27	Brevicipitidae	Callulina meteora																																1
28	Brevicipitidae	Callulina shengena																												1
29	Brevicipitidae	Callulina stanleyi																												1
30	Brevicipitidae	Probreviceps durirostris																																		1
31	Brevicipitidae	Probreviceps loveridgei																																	1	1				1
32	Brevicipitidae	Probreviceps macrodactylus																														1	1	1	1
33	Brevicipitidae	Probreviceps rungwensis																																					1	1
34	Brevicipitidae	Probreviceps uluguruensis																																	1
35	Brevicipitidae	Spelaeophryne methneri									1																								1				1	1
36	Bufonidae	Churamiti maridadi																																		1
37	Bufonidae	Mertensophryne lindneri		1	1												1	1	1						1															1
38	Bufonidae	Mertensophryne loveridgei				1	1		1	1	1										1	1	1	1															1	1
39	Bufonidae	Mertensophryne micranotis	1			1	1				1						1	1					1				1					1			1					1
40	Bufonidae	Mertensophryne taitana																										1
41	Bufonidae	Mertensophryne usambarae																														1
42	Bufonidae	Mertensophryne uzunguensis																																	1					1
43	Bufonidae	Nectophrynoides asperginis																																						1
44	Bufonidae	Nectophrynoides cryptus																																	1
45	Bufonidae	Nectophrynoides frontierei																														1
46	Bufonidae	Nectophrynoides laevis																																	1
47	Bufonidae	Nectophrynoides laticeps																																		1
48	Bufonidae	Nectophrynoides minutus																																	1					1
49	Bufonidae	Nectophrynoides paulae																																		1
50	Bufonidae	Nectophrynoides poyntoni																																						1
51	Bufonidae	Nectophrynoides pseudotornieri																																	1
52	Bufonidae	Nectophrynoides tornieri	1																													1	1	1	1		1	1	1	1
53	Bufonidae	Nectophrynoides vestergaardi																													1
54	Bufonidae	Nectophrynoides viviparus																																1	1		1			1
55	Bufonidae	Nectophrynoides wendyae																																						1
56	Bufonidae	Schismaderma carens																						1										1	1					1
57	Bufonidae	Sclerophrys brauni																													1	1		1	1					1
58	Bufonidae	Sclerophrys garmani																										1
59	Bufonidae	Sclerophrys gutturalis	1	1	1								1	1	1		1	1	1	1			1	1		1	1	1		1	1	1		1	1			1	1	1
60	Bufonidae	Sclerophrys pusilla					1							1								1	1	1											1				1	1
61	Bufonidae	Sclerophrys steindachneri
62	Bufonidae	Sclerophrys xeros															1											1
63	Hemisotidae	Hemisus marmoratus	1	1	1		1							1	1	1	1	1		1			1					1				1			1				1	1
64	Herpelidae	Boulengerula boulengeri																													1	1
65	Herpelidae	Boulengerula niedeni																										1
66	Herpelidae	Boulengerula taitana																										1
67	Herpelidae	Boulengerula uluguruensis	1															1															1	1	1			1
68	Hyperoliidae	Afrixalus delicatus/brachycnemis	1	1	1					1						1	1	1	1	1			1				1					1			1				1	1
69	Hyperoliidae	Afrixalus dorsimaculatus																													1	1
70	Hyperoliidae	Afrixalus fornasini	1	1			1	1				1			1		1	1						1			1				1	1		1	1			1	1	1
71	Hyperoliidae	Afrixalus morerei																																						1
72	Hyperoliidae	Afrixalus stuhlmanni/pygmaeus	1	1														1														1		1	1			1		1
73	Hyperoliidae	Afrixalus sylvaticus					1			1					1
74	Hyperoliidae	Afrixalus uluguruensis	1																														1	1	1	1	1		1	1
75	Hyperoliidae	Hylambates keithae																																						1
76	Hyperoliidae	Hylambates maculatus	1	1													1	1		1							1	1			1	1			1					1
77	Hyperoliidae	Hyperolius argus		1								1					1		1								1				1	1
78	Hyperoliidae	Hyperolius burgessi																														1		1	1
79	Hyperoliidae	Hyperolius cf nasutus/acutus	1	1				1								1	1																		1				1	1
80	Hyperoliidae	Hyperolius kihangensis																																						1
81	Hyperoliidae	Hyperolius minutissimus																																						1
82	Hyperoliidae	Hyperolius mitchelli	1	1			1								1		1	1						1		1	1						1	1	1		1		1	1
83	Hyperoliidae	Hyperolius parkeri		1				1							1		1						1				1				1	1								1
84	Hyperoliidae	Hyperolius pictus																																						1
85	Hyperoliidae	Hyperolius pseudargus																																						1
86	Hyperoliidae	Hyperolius pusillus															1														1
87	Hyperoliidae	Hyperolius rubrovermiculatus																											1		1	1
88	Hyperoliidae	Hyperolius ruvuensis															1
89	Hyperoliidae	Hyperolius substriatus																													1	1	1	1	1	1	1	1	1	1
90	Hyperoliidae	Hyperolius tanneri																													1
91	Hyperoliidae	Hyperolius tornieri																																	1
92	Hyperoliidae	Hyperolius tuberilinguis	1	1			1	1							1	1	1	1	1					1			1	1				1			1				1	1
93	Hyperoliidae	Hyperolius ukaguruensis																																		1
94	Hyperoliidae	Hyperolius ukwiva																																			1
95	Hyperoliidae	Hyperolius viridiflavus/ mariae/marmoratus		1													1										1	1	1	1		1			1					1
96	Hyperoliidae	Kassina senegalensis	1	1				1				1					1	1										1				1			1				1	1
97	Microhylidae	Hoplophryne rogersi																													1	1	1
98	Microhylidae	Hoplophryne uluguruensis																																1	1				1	1
99	Microhylidae	Parhoplophryne usambarica																														1
100	Microhylidae	Phrynomantis bifasciatus		1						1																	1					1			1				1	1
101	Petropedetidae	Arthroleptides martiensseni																													1	1
102	Petropedetidae	Arthroleptides yakusini																																1	1				1	1
103	Phrynobatrachidae	Phrynobatrachus acridoides	1	1	1		1	1	1			1		1	1	1	1	1	1	1			1	1		1	1				1	1			1				1	1
104	Phrynobatrachidae	Phrynobatrachus ambanguluensis																													1
105	Phrynobatrachidae	Phrynobatrachus kreffti																														1
106	Phrynobatrachidae	Phrynobatrachus mababiensis	1	1	1		1			1		1			1			1	1	1	1			1			1								1					1
107	Phrynobatrachidae	Phrynobatrachus natalensis	1	1																			1										1		1				1	1
108	Phrynobatrachidae	Phrynobatrachus parvulus																																1						1
109	Phrynobatrachidae	Phrynobatrachus scheffleri																										1
110	Phrynobatrachidae	Phrynobatrachus uzungwensis																															1	1	1				1	1
111	Pipidae	Xenopus sp	1	1			1	1				1	1	1		1	1	1			1		1				1	1			1	1	1	1	1	1			1	1
112	Ptychadenidae	Hildebrandtia macrotympanum																										1
113	Ptychadenidae	Hildebrandtia ornata		1		1																																		1
114	Ptychadenidae	Ptychadena anchietae	1	1			1	1	1						1			1	1	1			1		1	1	1	1	1	1	1	1	1	1	1				1	1
115	Ptychadenidae	Ptychadena mascareniensis/nilotica		1																			1	1	1	1		1
116	Ptychadenidae	Ptychadena mossambica		1	1				1							1	1	1					1	1	1	1	1	1												1
117	Ptychadenidae	Ptychadena oxyrhynchus	1	1																							1					1						1
118	Ptychadenidae	Ptychadena schillukorum																										1
119	Ptychadenidae	Ptychadena uzungwensis																																						1
120	Pyxicephalidae	Amietia tenuoplicata	1																									1	1	1	1	1		1	1	1	1		1	1
121	Pyxicephalidae	Pyxicephalus angusticeps		1																				1				1
122	Pyxicephalidae	Pyxicephalus edulis		1												1	1						1			1													1	1
123	Pyxicephalidae	Strongylopus merumontanus																													1				1		1			1
124	Pyxicephalidae	Tomopterna cryptotis																										1
125	Ranidae	Hylarana cf galamensis		1			1	1																			1
126	Rhacophoridae	Chiromantis kelleri																										1
127	Rhacophoridae	Chiromantis petersi																										1
128	Rhacophoridae	Chiromantis xerampelina	1	1		1	1		1	1	1				1		1	1		1				1		1	1					1		1	1				1	1
129	Scolecomorphidae	Scolecomorphus kirkii																															1	1	1		1		1	1
130	Scolecomorphidae	Scolecomorphus uluguruensis																																	1			1
131	Scolecomorphidae	Scolecomorphus vittatus																											1	1	1	1	1		1	1	1	1
	Total		29	32	9	7	18	10	6	9	9	7	2	6	14	9	23	24	10	13	6	4	18	17	5	9	19	25	8	12	31	46	21	37	57	16	14	13	35	68
Forest Size			4.05	20	0	#N/A	33	10.35	100	29.5	140	246	12	1	28	405	350	71	18	46.34	25	7.72	9.96	10	85.5	165	12.3	4	74.074	271.689	439.855	431.091	295.211	314.098	322.818	211.234	1011.39	1	63.469	2239.72

## Sheet: Reptiles per Forest
SN	Family	Species	Kimboza	Weme	Kichi	Namatimbili	Mitundumbea	Matapwa	Kiwengoma	Mchungu	Mbarawala	Ruawa	Rondo and Litipo	Kilulu	Amboni	Tongwe	Gendagenda	Msubugwe	Mkwaja	Zaraninge	Pande	Pugu-Kazimzumbwi	Ruvu South	Tong'omba	Namakutwa	Taita	North Pare	South Pare	West Usambara	East Usambara	Nguu	Nguru	Uluguru	Ukaguru	Rubeho	Malundwe	Mahenge	Udzungwa
1	Agamidae	Agama dodomae																																				1
2	Agamidae	Agama montana	1																											1	1	1	1	1				1
3	Agamidae	Agama mossambica	1			1		1	1				1				1				1	1		1	1								1	1				1
4	Amphisbaenidae	Ancylocranium ionidesi											1
5	Amphisbaenidae	Chirindia rondoensis											1
6	Amphisbaenidae	Loveridgea ionidesi																							1
7	Atractaspididae	Amblyodipsas polylepis													1
8	Atractaspididae	Amblyodipsas teitana																								1
9	Atractaspididae	Aparallactus capensis										1
10	Atractaspididae	Aparallactus guentheri	1																			1				1	1						1
11	Atractaspididae	Aparallactus jacksonii											1																		1							1
12	Atractaspididae	Aparallactus lunulatus																								1
13	Atractaspididae	Aparallactus werneri							1											1		1							1	1		1	1
14	Atractaspididae	Atractaspis aterrima																																			1	1
15	Atractaspididae	Atractaspis bibronii	1						1				1		1		1								1							1	1					1
16	Chamaeleonidae	Chamaeleo dilepis	1		1	1		1	1	1			1		1						1	1			1	1	1	1	1	1		1	1				1	1
17	Chamaeleonidae	Kinyongia bohemei																								1
18	Chamaeleonidae	Kinyongia fischeri																													1	1
19	Chamaeleonidae	Kinyongia magomberae	1																																			1
20	Chamaeleonidae	Kinyongia matschiei																												1
21	Chamaeleonidae	Kinyongia multituberculata																											1
22	Chamaeleonidae	Kinyongia oxyrhina																													1	1	1		1		1	1
23	Chamaeleonidae	Kinyongia tavetana																								1	1	1
24	Chamaeleonidae	Kinyongia tenuis																								1				1
25	Chamaeleonidae	Kinyongia uluguruensis																															1
26	Chamaeleonidae	Kinyongia uthmoelleri																										1
27	Chamaeleonidae	Kinyongia vosseleri																												1
28	Chamaeleonidae	Rhampholeon acuminatus																														1
29	Chamaeleonidae	Rhampholeon beraduccii																																			1
30	Chamaeleonidae	Rhampholeon colemani																																				1
31	Chamaeleonidae	Rhampholeon moyeri																																				1
32	Chamaeleonidae	Rhampholeon nicolai																																1
33	Chamaeleonidae	Rhampholeon princeeai																														1
34	Chamaeleonidae	Rhampholeon rubeho																																	1
35	Chamaeleonidae	Rhampholeon sabini																													1
36	Chamaeleonidae	Rhampholeon spinosus																											1	1
37	Chamaeleonidae	Rhampholeon temporalis																											1	1
38	Chamaeleonidae	Rhampholeon uluguruensis																															1
39	Chamaeleonidae	Rhampholeon viridis																									1	1	1
40	Chamaeleonidae	Rhampholeon waynelotteri																														1
41	Chamaeleonidae	Rieppeleon brachyurus							1				1																					1
42	Chamaeleonidae	Rieppeleon brevicaudatus	1						1				1			1				1		1	1	1						1		1	1		1		1	1
43	Chamaeleonidae	Rieppeleon kerstenii												1				1									1
44	Chamaeleonidae	Trioceros deremensis																											1	1		1	1					1
45	Chamaeleonidae	Trioceros goetzei																																				1
46	Chamaeleonidae	Trioceros laterispinis																																				1
47	Chamaeleonidae	Trioceros melleri	1			1			1	1		1									1	1							1	1		1	1				1
48	Chamaeleonidae	Trioceros tempeli																																				1
49	Chamaeleonidae	Trioceros werneri																														1	1	1	1			1
50	Colubridae	Crotaphopeltis hotamboeia	1			1	1	1	1				1		1											1	1	1	1	1	1	1	1		1		1	1
51	Colubridae	Crotaphopeltis tornieri	1						1																				1	1		1	1	1	1		1	1
52	Colubridae	Dasypeltis medici	1										1													1				1			1				1	1
53	Colubridae	Dasypeltis scabra						1
54	Colubridae	Dipsadoboa aulica
55	Colubridae	Dipsadoboa flavida	1																			1																1
56	Colubridae	Dipsadoboa werneri																												1		1						1
57	Colubridae	Dispholidus typus				1	1	1									1									1	1		1	1		1			1			1
58	Colubridae	Meizodon semiornatus																																				1
59	Colubridae	Natriciteres olivacea	1						1							1								1						1			1	1	1			1
60	Colubridae	Natriciteres sylvatica																														1					1
61	Colubridae	Philothamnus angolensis																																			1	1
62	Colubridae	Philothamnus hoplogaster	1			1	1	1	1			1	1		1					1	1	1		1						1		1	1	1	1		1	1
63	Colubridae	Philothamnus macrops	1						1				1				1												1	1	1	1	1					1
64	Colubridae	Philothamnus punctatus	1												1											1				1		1	1		1			1
65	Colubridae	Philothamnus semivariegatus															1					1				1				1		1	1				1	1
66	Colubridae	Telescopus semiannulatus	1																																			1
67	Colubridae	Thelotornis mossambicanus		1		1			1			1	1			1	1			1			1	1	1		1					1	1	1	1		1	1
68	Colubridae	Thelotornis usambaricus	1																		1									1	1	1	1
69	Colubridae	Xyelodontophis uluguruensis																														1	1				1	1
70	Cordylidae	Cordylus tropidosternum	1		1	1	1		1		1	1	1	1		1	1		1	1	1		1							1								1
71	Cordylidae	Cordylus ukingensis																																				1
72	Crocodylidae	Crocodylus niloticus				1
73	Elapidae	Dendroaspis angusticeps	1			1		1				1									1	1				1				1		1	1				1	1
74	Elapidae	Dendroaspis polylepis	1																														1
75	Elapidae	Elapsoidea nigra	1																										1	1		1	1
76	Elapidae	Naja mossambica	1																														1		1
77	Elapidae	Naja nigricollis	1																																			1
78	Elapidae	Naja subfulva				1	1	1	1	1		1								1	1	1							1	1			1				1	1
79	Gekkonidae	Ancylodactylus africana																								1	1	1	1	1	1	1
80	Gekkonidae	Ancylodactylus barbouri	1												1	1														1			1
81	Gekkonidae	Ancylodactylus uzungwae			1				1															1													1	1
82	Gekkonidae	Elasmodactylus tuberculosus																																				1
83	Gekkonidae	Hemidactylus angulatus	1																			1											1					1
84	Gekkonidae	Hemidactylus mabouia	1							1			1	1		1	1		1	1	1	1	1		1	1			1	1			1		1			1
85	Gekkonidae	Hemidactylus platycephalus	1			1	1	1			1		1	1	1	1	1		1	1				1	1					1			1		1			1
86	Gekkonidae	Hemidactylus squamulatus																																				1
87	Gekkonidae	Homopholis fasciata																																				1
88	Gekkonidae	Lygodactylus broadleyi							1	1				1						1
89	Gekkonidae	Lygodactylus capensis	1					1	1												1																	1
90	Gekkonidae	Lygodactylus conradti																												1
91	Gekkonidae	Lygodactylus gravis																											1	1
92	Gekkonidae	Lygodactylus grotei																																				1
93	Gekkonidae	Lygodactylus kimhowelli													1															1
94	Gekkonidae	Lygodactylus mombassicus													1											1
95	Gekkonidae	Lygodactylus picturatus	1			1	1	1	1												1					1			1	1			1					1
96	Gekkonidae	Lygodactylus scheffleri uluguruensis	1																1														1
97	Gekkonidae	Lygodactylus viscatus							1					1						1				1	1
98	Gekkonidae	Lygodactylus williamsi	1																														1
99	Gekkonidae	Phelsuma dubia
100	Gekkonidae	Urocotyledon rasmusseni																																				1
101	Gekkonidae	Urocotyledon wolterstorffi																										1	1	1		1	1					1
102	Gerrhosauridae	Broadleysaurus major	1		1	1	1	1									1													1								1
103	Gerrhosauridae	Gerrhosaurus flavigularis	1																		1	1				1							1
104	Gerrhosauridae	Gerrhosaurus nigrolineatus					1	1			1		1
105	Gerrhosauridae	Tetradactylus udzungwensis																																				1
106	Lacertidae	Adolfus cf jacksoni																								1	1
107	Lacertidae	Gastropholis prasina																		1										1		1
108	Lacertidae	Gastropholis vittata																	1
109	Lacertidae	Heliobolus neumanni					1
110	Lacertidae	Heliobolus spekii												1												1							1
111	Lacertidae	Holaspis laevis	1				1													1										1		1	1					1
112	Lacertidae	Latastia longicaudata																								1												1
113	Lacertidae	Nucras boulengeri		1		1	1				1	1
114	Lamprophiidae	Boaedon fuliginosus							1				1		1											1	1		1	1		1	1	1	1		1	1
115	Lamprophiidae	Buhoma procterae																															1		1			1
116	Lamprophiidae	Buhoma vauerocegae																												1		1	1
117	Lamprophiidae	Gracililima nyassae
118	Lamprophiidae	Limaformosa capensis						1					1																	1		1			1
119	Lamprophiidae	Lycodonomorphus whytii																																			1	1
120	Lamprophiidae	Lycophidion capense				1	1		1				1		1															1		1	1					1
121	Lamprophiidae	Lycophidion depressirostre	1																																			1
122	Lamprophiidae	Lycophidion meleagre	1																													1	1
123	Lamprophiidae	Lycophidion uzungwense																																				1
124	Leptotyphlopidae	Leptotyphlops howelli								1
125	Leptotyphlopidae	Leptotyphlops macrops								1										1
126	Leptotyphlopidae	Leptotyphlops merkeri							1				1							1										1								1
127	Pelomedusidae	Pelusios castanoides
128	Prosymnidae	Prosymna ornatissima																															1
129	Prosymnidae	Prosymna semifasciata	1																											1
130	Prosymnidae	Prosymna stuhlmanni	1												1					1		1										1	1
131	Psammophiidae	Hemirhagerrhis nototaenia	1			1		1		1		1									1																	1
132	Psammophiidae	Psammophis biseriatus																								1
133	Psammophiidae	Psammophis mossambicus											1											1														1
134	Psammophiidae	Psammophis orientalis										1										1													1		1	1
135	Psammophiidae	Psammophis sudanensis							1						1															1
136	Psammophiidae	Psammophylax variabilis																																				1
137	Psammophiidae	Rhamphiophis rostratus																																				1
138	Psammophiidae	Rhamphiophis rubropunctatus																								1
139	Pseudoxyrhophiidae	Duberria lutrix																																	1			1
140	Pythonidae	Python natalensis				1	1					1																										1
141	Pythonidae	Python sebae	1					1													1												1
142	Scincidae	Leptosiaphos kilimensis																								1	1	1		1	1	1	1	1				1
143	Scincidae	Leptosiaphos rhomboidalis																																				1
144	Scincidae	Lygosoma sundevalli						1					1		1						1					1				1		1	1					1
145	Scincidae	Melanoseps loveridgei	1						1																							1	1				1	1
146	Scincidae	Melanoseps rondoensis											1
147	Scincidae	Melanoseps uzungwensis																																				1
148	Scincidae	Panaspis wahlbergii		1		1	1	1			1	1	1								1	1											1					1
149	Scincidae	Proscelotes eggeli																											1			1
150	Scincidae	Scelotes uluguruensis																												1		1	1					1
151	Scincidae	Scolecoseps litipoensis											1
152	Scincidae	Sepsina tetradactyla		1	1	1			1			1	1																				1
153	Scincidae	Trachylepis boulengeri	1										1											1					1
154	Scincidae	Trachylepis brevicollis																								1
155	Scincidae	Trachylepis maculilabris	1	1		1	1	1			1	1			1		1			1	1	1			1					1		1	1					1
156	Scincidae	Trachylepis margaritifera																								1												1
157	Scincidae	Trachylepis megalura		1			1																							1
158	Scincidae	Trachylepis planifrons													1											1
159	Scincidae	Trachylepis striata	1	1				1					1								1					1	1	1	1	1		1	1	1		1	1	1
160	Scincidae	Trachylepis varia	1	1		1	1														1					1			1	1	1	1	1					1
161	Testudinidae	Kinixys belliana				1	1	1												1		1																1
162	Testudinidae	Stigmochelys pardalis				1	1	1			1	1														1
163	Typhlopidae	Afrotyphlops gierrai																											1	1		1	1
164	Typhlopidae	Afrotyphlops lineolatus																												1			1					1
165	Typhlopidae	Afrotyphlops mucruso																														1		1	1		1	1
166	Typhlopidae	Afrotyphlops nigrocandidus																															1	1				1
167	Typhlopidae	Afrotyphlops rondoensis							1				1
168	Typhlopidae	Afrotyphlops usambaricus																												1
169	Typhlopidae	Indotyphlops braminus
170	Typhlopidae	Letheobia lumbriciformis												1	1
171	Typhlopidae	Letheobia uluguruensis																															1
172	Typhlopidae	Rhinotyphlops unitaeniatus													1
173	Varanidae	Varanus niloticus	1														1		1		1	1								1		1						1
174	Viperidae	Atheris barbouri																																				1
175	Viperidae	Atheris ceratophora																											1	1		1	1					1
176	Viperidae	Bitis arietans				1	1	1				1																	1	1		1	1		1			1
177	Viperidae	Bitis gabonica	1		1		1					1	1	1		1				1		1			1					1	1		1					1
178	Viperidae	Causus defilippii	1		1	1						1	1						1	1	1									1			1				1	1
Total			49	8	7	26	22	23	27	8	7	18	32	9	19	8	12	1	7	19	21	21	4	10	10	32	13	9	27	60	12	50	65	14	21	1	25	89
Forest Size			4.05	0	20	10	85.5	165	33	10.35	100	29.5	149.96	#N/A	3.5	12	28	44.08	246	20	12.3	#N/A	350	25	#N/A	4	74.074	271.689	439.855	431.091	295.211	314.098	322.818	211.234	1011.39	1	63.469	2239.72

## Sheet: Rererences
Coastal
Clarke and Dickison 1995	Status Reports for 11 Coastal Forests in Coast Region, Tanzania. Frontier-Tanzania Technical Report No. 17. The society for environmental Exploration, U.K/ The University of Dar es Salaam, Tanzania.
Howell et al. 2012	K.M. Howell, C.A. Msuya, C. Mligo, C. Werema, P. Kihaule, M.K. Honorati and H.O. Suleiman (2012). Biodiversity Surveys of Poorly Known Coastal Forests of Southeastern Tanzania and Zanzibar. A consultancy report of the Dept. of Zoology & Wildlife Conservation To WWF Tanzania
Msuya 2001	Habitats, distribution and feeding of amphibians in Zaraninge Forest Reserve, Tanzania. A case study of the ecology of a community of amphibians in a coastal forest ecosystem in Bagamoyo District, Tanzania. PhD thesis to the University of Dar es Salaam
Poynton 2000	Amphibians	In Burgess ND and Clarke G.P. (eds) 2000. Coastal Forests of Eastern Africa. IUCN forest conservation program, IUCN,Gland, Switzerland and Cambridge
Broadley and Howell 2000	Reptiles	In Burgess ND and Clarke G.P. (eds) 2000. Coastal Forests of Eastern Africa. IUCN forest conservation program, IUCN,Gland, Switzerland and Cambridge
Msuya 2003	Amphibians and reptiles	In: Doggart, N. Pande Game Reserve: A Biodiversity Survey. TFCG Technical Paper 7. DSM, Tz. 1-100 pp.
Barrat 2017	Biodiversity patterns and conservation of the coastal forests of Eastern Africa.	Doctor of Philosophy thesis submitted to the Faculty of Humanities and Natural Sciences at the University of Basel
Barratt et al(2017).	A new, narrowly distributed, and critically endangered species of spiny-throated reed frog (Anura: Hyperoliidae) from a highly threatened coastal forest reserve in Tanzania. Herpetological Journal, 27(1).
Msuya et al. 2004	C.A. Msuya, G.M. Sangu, C.K. Kayombo, K.M. Howell, H.J. Ndangalasi, H. Seleman, W. Ngalason and P.M. Kihaule (2004). Biological diversity survey of the Mbarawala and Ruawa-Likonde plateaus in Lindi Region, Tanzania. Consultancy Report to The Royal Danish Embassy, Dar es Salaam, Tanzania by the University of Dar es Salaam, Departments of Botany & Zoology and Marine Biology
Clarke 1995	Status reports for 6 Coastal forests In Lindi region, Tanzania. Frontier-Tanzania Technical report No.18. The Society for environemntal exploration, U.K, The University of Dar es Salaam, Tanzania.
Clarke and Slubblefield 1995	Status reports for 6 Coastal forests in Tanga region, Tanzania. Frontier-Tanzania Technical report No.16. The Society for environemntal exploration, U.K, The University of Dar es Salaam, Tanzania.
EAM
Rovero et al 2014	Targeted vertebrate surveys enhance the faunal importance and improve explanatory models within the Eastern Arc Mountains of Kenya and Tanzania. Diversity and Distributions, (Diversity Distrib.) (2014) 20, 1438–1449
Malonza 2008	Amphibian Biodiversity in Taita Hills, Kenya. PhD Thesis. University of Mainz, Mainz, Germany.
Malonza et al 2010	The montane forest associated amphibian species of the Taita Hills, Kenya. Journal of East African Natural History 99(1): 47–63
Menegon et al 2003	Reptiles and amphibians of Nguu north forest reserve, Tanzania: A first contribution. African Herp News No. 36 December 2003
Doggart et al 2008	The Vertebrate Biodiversity and Forest Condition of Udzungwa Mountain Forests in Mufindi District. TFCG Technical Paper 18, DSM, Tanzania
Menegon et al 2011	A remarkable new species of Callulina (Amphibia: Anura: Brevicipitidae) with massive, boldly coloured limb glands. Zootaxa 3095: 15–26
Loader et al 2004	Herpetofauna of Mahenge Mountain, Tanzania: A window on African biogeography. African Zoology, 39
Lawson et al 2011	Herpetofauna of Montane Areas of Tanzania. 1. Results from Two Amphibian Surveys of Malundwe Mountain, Mikumi National Park. Fieldiana: Life and Earth Sciences, 4:74–80
Doggart and Loserian 2007	South Nguru Mountains: A Description of the biophysical landscape. Tanzania Forest Conservation Group Technical Paper 11
Menegon et al 2008	The Nguru mountains of Tanzania, an outstanding hotspot of herpetofaunal diversity. Acta Herpetologica 3(2): 107-127
Liedtke et al 2023	Thirty years of amphibian surveys in the Ukagurus Mountains of Tanzania reveal new species, yet others are in decline. African Journal of Herpetology, 71(2): 119-138
	Amphibians and Reptiles. In: Evans TD, Anderson GQA (Eds), Awildlife. survey of the East Usambara and Ukaguru Mountains, Tanzania.Study Report 53. International Council for Bird Preservation. pp 29–41.
Doggart et al 2006	Changing places: how the results of new field work in the Rubeho Mountains influence conservation priorities in the Eastern Arc Mountains of Tanzania. Afr. J. Ecol., 44, 134–144
Frontier-Tanzania 2005a	Uluguru Component Biodiversity Survey 2005 (Volume II): Uluguru South Forest Reserve. Bracebridge, Fanning, Howell, Rubio & St. John (eds). Society for Environmental Exploration and the University of Dar es Salaam; CARE-Tanzania, Conservation and Management of the Eastern Arc Mountain Forests (CMEAMF): Uluguru Component, Forestry and Beekeeping Divison of the Ministry of Natural Resources and Tou…
Frontier-Tanzania (2005)	Uluguru Component Biodiversity Survey 2005 (Volume III): Uluguru North Forest Reserve. Bracebridge, Fanning, Howell, Rubio, St. John (eds). Society for Environmental Exploration and the University of Dar es Salaam; CARE-Tanzania, Conservation and Management of the Eastern Arc Mountain Forests (CMEAMF): Uluguru Component, Forestry and Beekeeping Divison of the Ministry of Natural Resources and Tou…
Christopher et al 2023	Ecological Correlates for Endemic and Threatened Amphibians in the Uluguru Nature Forest Reserve, Tanzania. Tanzania Journal of Science, 49(4), 859-870.
Johansson at al 1998	Biodiversity surveys in the East Usambara Mountains: preliminary findings and management implications. Journal of the East African Natural History 87: 139-158.
Pontoni et al 2007	Amphibian diversity in East African biodiversity hotspots: Altitudinal and latitudinal patterns. Biodivers Conserv (2007) 16:1103–1118
Menegon and Salvidio 2005	Amphibian and reptile diversity in the southern Udzungwa Scarp Forest Reserve, south-eastern Tanzania. Amphibian and reptile diversity in the southern Udzungwa Scarp Forest Reserve, south-eastern Tanzania
Lyakurwa et al 2019	Uzungwa Scarp Nature Forest Reserve: a unique hotspot for reptiles in Tanzania. Acta Herpetologica 14(1): 3-14
Summay et al 2024	Reptiles and amphibians of the Udzungwa Mountains National Park. A report submitted to Tanzania National Park Authority
Menegon et al 2022	Cryptic diversity in pygmy chameleons (Chamaeleonidae: Rhampholeon) of the Eastern Arc Mountains of Tanzania, with description of six new species. Cryptic diversity in pygmy chameleons (Chamaeleonidae: Rhampholeon) of the Eastern Arc Mountains of Tanzania, with description of six new species. Acta Herpetologica 17(2): 85-113
Lawson et al 2023	Diversification of spiny-throated reed frogs (Anura: Hyperoliidae) with the description of a new, range-restricted species from the Ukaguru Mountains, Tanzania. PLOSONE | https://doi.org/10.1371/journal.pone.0277535
Doggart et al 2008	The vertebrate biodiversity and forest condition of the North Pare Mountains. TFCG Technical Paper No 17. DSM, Tz. 1 - 79 pp.
Tonelli 2021	Tonelli, E. (2023). Ecology and conservation of critically endangered forest amphibians in an eastern arc centre of hyper-endemism (Doctoral dissertation, Manchester Metropolitan University).
Mkonyi 2021	Biodiversity hotspot revisited: reptile and amphibian assemblages of the Uluguru Mountain Forest Reserves, south-eastern Tanzania. African Journal of Herpetology, 70(2), 95-122.
Ngalason, W. and Mkonyi 2011	Herpetofauna of montane areas of Tanzania. 2. Altitudinal distribution of amphibians on the Uluguru South Mountains. Fieldiana Life and Earth Sciences, 2011(4), 81-89.
Greenwood et al 2020.	A new species of Phrynobatrachus (Amphibia: Anura: Phrynobatrachidae) from the Northern Mountains of Tanzania. Journal of natural history, 54(1-4), 63-85.
Loader et al. 2015.	Three new species of spiny throated reed frogs (Anura: Hyperoliidae) from evergreen forests of Tanzania. BMC Research Notes, 8, 1-17.
Schiøtz, A. 1981.	The amphibia in the forested basement hills of Tanzania: a biogeographical indicator group. African Journal of Ecology, 19(1‐2), 205-207.
Poynton et al. 2007.	Amphibian diversity in East African biodiversity hotspots: altitudinal and latitudinal patterns. Vertebrate Conservation and Biodiversity, 277-292.
